# Supplementary material for: Sex Differences in Gut Microbial Development of Preterm Infant Twins in Early Life: A Longitudinal Analysis
Source: Front Cell Infect Microbiol. 2021 Aug 12;11:671074. doi: 10.3389/fcimb.2021.671074 (PMC8387566; doi:10.3389/fcimb.2021.671074)
Supplement: Supplementary file 3 [file Table_1.xlsx]

## Sheet: S Table 1 Antibiotic Use
TwinsType	Twins/TripletID	BabyID	PNA1	PNA2	PNA3	PNA4	PNA5	PNA6	PNA7	PNA8	PNA9	PNA10	PNA11	PNA12	PNA13	PNA14	PNA15	PNA16	PNA17	PNA18	PNA19	PNA20	PNA21	PNA22	PNA23	PNA24	PNA25	PNA26	PNA27	PNA28
Female	TR01A	29	2	2	0	0	0	0	0	0	0	0	0	0	0	0	0	0	0	0	0	0	0	0	0	0	0	0	0	0
Female	TR01B	30	2	2	0	0	0	0	0	0	0	0	0	0	0	0	0	2	2	2	2	2	2	2	2	0	1	1	2	0
Female	TR01C	31	2	2	0	0	0	0	0	0	0	0	0	0	0	0	0	0	0	0	0	0	0	0	0	0	0	0	0	0
Female	TW07A	39	0	0	0	0	0	0	0	0	0	0	0	0	0	0	0	0	0	0	0	0	0	0	0	0	0	0	0	0
Female	TW07B	40	0	0	0	0	0	0	0	0	0	0	0	0	0	0	0	0	0	0	0	0	0	0	4	1	1	1	0	0
Female	TW08A	44	2	2	0	0	0	0	0	0	0	0	0	0	0	0	0	0	0	0	0	0	0	0	0	0	0	0	0	0
Female	TW08B	45	0	0	0	0	0	0	0	0	0	0	0	0	0	0	0	0	0	0	0	0	0	0	0	NA	NA	NA	NA	NA
Female	TW15A	84	3	2	0	0	0	0	0	0	0	0	0	0	0	0	0	0	0	0	0	0	0	NA	NA	NA	NA	NA	NA	NA
Female	TW15B	85	2	3	0	0	0	0	0	0	0	0	0	0	0	0	0	0	0	0	0	0	0	NA	NA	NA	NA	NA	NA	NA
Female	TR03A	87	0	0	0	0	0	0	0	0	0	0	0	0	0	0	0	0	0	0	0	0	0	0	NA	NA	NA	NA	NA	NA
Female	TR03B	88	0	0	0	0	0	0	0	0	0	0	0	0	0	0	0	0	0	0	0	0	0	NA	NA	NA	NA	NA	NA	NA
Female	TR03C	89	0	0	0	0	0	0	0	0	0	0	0	0	0	0	0	0	0	0	0	0	0	NA	NA	NA	NA	NA	NA	NA
Male	TW01A	1	3	3	3	0	0	0	0	0	0	0	0	0	0	0	0	0	0	0	0	0	0	0	0	0	0	0	0	0
Male	TW01B	2	3	3	3	0	0	0	0	0	0	0	0	0	0	0	0	0	0	0	0	0	0	0	0	0	0	0	0	0
Male	TW02A	4	3	3	3	0	0	0	0	0	0	0	0	0	0	0	0	0	0	0	0	0	0	0	0	0	0	0	0	0
Male	TW02B	5	3	3	3	0	0	0	0	0	0	0	0	0	0	0	0	0	0	0	0	0	0	0	0	0	0	0	0	0
Male	TW03A	10	3	3	3	0	0	0	0	0	0	0	0	0	0	0	0	0	0	0	0	0	0	0	0	0	0	0	0	0
Male	TW03B	11	3	3	3	0	0	0	0	0	0	0	0	0	0	0	0	0	0	0	0	0	0	0	0	0	0	0	0	0
Male	TW05A	23	3	3	3	0	0	0	0	0	0	0	0	0	0	0	0	0	0	0	0	0	0	0	0	0	0	0	0	0
Male	TW05B	24	3	3	3	0	0	0	0	0	0	0	0	0	0	0	0	0	0	0	0	0	0	0	0	0	0	0	0	0
Male	TW09A	53	0	0	0	0	0	0	0	0	0	0	0	0	0	0	0	0	0	NA	NA	NA	NA	NA	NA	NA	NA	NA	NA	NA
Male	TW09B	54	0	0	0	0	0	0	0	0	0	0	0	0	0	0	0	0	0	0	0	0	0						NA	NA
Male	TW16A	90	0	0	0	0	0	0	0	0	0	0	0	0	0	0	0	0	0	0	0	0	0	0	0	0	0	0	0	0
Male	TW16B	91	0	0	0	0	0	0	0	0	0	0	0	0	0	0	0	0	0	0	0	0	0	0	0	0	0	0	0	0
Mixed	TW04A	14	3	2	2	0	0	0	0	0	0	0	0	0	0	0	0	0	0	0	0	0	0	0	0	0	0	0	0	0
Mixed	TW04B	15	2	2	0	0	0	0	0	0	0	0	0	0	0	0	0	0	0	0	0	0	0	0	0	0	0	0	0	0
Mixed	TW06A	34	2	2	0	0	0	0	0	0	0	0	0	0	0	0	0	0	0	0	0	0	0	0	0	0	0	0	0	0
Mixed	TW06B	35	2	2	0	0	0	0	0	0	0	0	0	0	0	0	0	0	0	0	0	0	0	0	0	0	0	0	0	0
Mixed	TR02A	46	0	0	0	2	1	2	2	2	2	2	2	2	2	2	1	0	0	0	0	0	0	0	0	0	0	0	NA	NA
Mixed	TR02B	47	0	0	0	3	2	2	2	2	2	2	1	0	0	0	0	0	0	0	0	0	0	0	0	0	0	0	NA	NA
Mixed	TR02C	48	0	0	0	3	2	2	2	2	2	2	1	0	0	0	0	0	0	0	0	0	0	0	0	0	0	0	NA	NA
Mixed	TW10A	59	3	4	0	0	0	0	0	0	0	0	0	0	0	0	0	0	0	0	0	0	0	0	0	0	0		NA	NA
Mixed	TW10B	60	3	3	0	0	0	0	0	0	0	0	0	0	0	0	0	0	0	0	0	0	0	0	0	0	0	0	NA	NA
Mixed	TW11A	66	3	3	3	0	0	0	0	0	0	0	0	0	NA	NA	NA	NA	NA	NA	NA	NA	NA	NA	NA	NA	NA	NA	NA	NA
Mixed	TW11B	67	0	0	0	0	0	0	0	0	0	0	0	0	0	0	0	0	0	NA	NA	NA	NA	NA	NA	NA	NA	NA	NA	NA
Mixed	TW13A	79	0	3	3	0	0	0	0	0	0	0	0	0	0	0	0	0	0	0	0	0	0	NA	NA	NA	NA	NA	NA	NA
Mixed	TW13B	80	0	3	2	0	0	0	0	0	0	0	0	0	0	0	0	0	0	0	0	0	0	NA	NA	NA	NA	NA	NA	NA
Mixed	TW14A	82	2	2	1	0	0	0	0	0	0	0	0	0	0	0	0	0	0	0	0	0	0	0	0	0	0	0	0	0
Mixed	TW14B	83	2	2	1	4	4	2	0	0	0	0	0	0	0	0	0	0	0	0	0	0	0	0	0	0	0	0	0	0
Note: NA, infant discharged from NICU
TW: twins
TR: triplets
Summary of Antibiotics Use In Female and Male Infants after the first three days of NICU stay
	Antibiotic Use
	Yes (n/%)	No (n/%)	p-value by Fisher's Exact Test
Female	4 (20%)	16 (80%)	0.6614
Male	2 (10.53%)	17 (89.47%)
