# Supplementary material for: Sex Differences in Gut Microbial Development of Preterm Infant Twins in Early Life: A Longitudinal Analysis
Source: Front Cell Infect Microbiol. 2021 Aug 12;11:671074. doi: 10.3389/fcimb.2021.671074 (PMC8387566; doi:10.3389/fcimb.2021.671074)
Supplement: Supplementary file 5 [file Table_3.xlsx]

## Sheet: S T 3 number of valid pairs
	Same sex				Different sex
	Female T/T		Male T		Mixed T/T		Female T/T & Male T		Female T/T & Male T & Mixed T/T
Averaged PNA (day)	co-twins	non-related infants	co-twins	non-related infants	co-twins	non-related infants	co-twins	non-related infants	co-twins	non-related infants
4	5	12	3	8	1	3	0	33	1	57
5	3	27	1	27	3	9	0	67	3	136
6	8	65	12	51	9	25	0	153	9	320
7	18	104	13	89	14	43	0	254	14	540
8	13	133	14	113	19	70	0	304	19	708
9	18	151	16	144	23	77	0	363	23	828
10	31	205	22	180	27	100	0	484	27	1077
11	29	199	26	202	26	115	0	493	26	1148
12	30	207	22	214	24	115	0	523	24	1165
13	35	219	26	257	23	107	0	598	23	1259
14	42	274	26	270	19	114	0	671	19	1391
15	47	289	38	325	22	107	0	760	22	1493
16	43	290	32	306	19	108	0	741	19	1464
17	42	298	30	304	19	98	0	760	19	1454
18	50	320	32	294	18	94	0	768	18	1445
19	49	327	27	255	20	94	0	723	20	1378
20	41	289	24	237	24	80	0	651	24	1279
21	35	226	19	172	15	87	0	501	15	1045
22	30	153	18	130	14	53	0	367	14	781
23	16	81	12	90	15	50	0	237	15	521
24	13	40	8	68	10	34	0	147	10	359
25	10	20	6	31	9	33	0	89	9	226
26	4	8	3	15	5	9	0	31	5	96
27	1	1	0	4	3	6	0	11	3	32
28	0	1	0	0	1	1	0	2	1	8
Note: Numbers are the valid pairs for β -diversity comparison
PNA: postnatal age
Female T/T: female twins/triplets
Male T: male twins
Mixed T/T: mixed twins/triplets
